# Supplementary material for: Untargeted LC-HRMS Based-Plasma Metabolomics Reveals 3-O-Methyldopa as a New Biomarker of Poor Prognosis in High-Risk Neuroblastoma
Source: Front Oncol. 2022 Jun 10;12:845936. doi: 10.3389/fonc.2022.845936 (PMC9231354; doi:10.3389/fonc.2022.845936)
Supplement: Supplementary file 2 [file Table_1.xlsx]

## Sheet: Metabolites 
	Name	Secondary Name	PubChem	HMDB	ChEBI	Reference
1	L-DOPA	3,4-dihydroxy-L-phenylalanine	6971033	HMDB00181	57504	https://metacyc.org/compound?orgid=META&id=L-DIHYDROXY-PHENYLALANINE#tab=RXNS
2	3-methoxytyrosine	3-O-methyldopa	25273143	HMDB60747	133668	https://metacyc.org/compound?orgid=META&id=CPD-11496
3	3,4-dihydroxyphenylpyruvate		21124401	HMDB0125373	29055	https://metacyc.org/compound?orgid=META&id=34-DIHYDROXYPHENYLPYRUVATE
4	3-methoxy-4-hydroxyphenylpyruvate	vanilpyruvic acid	36688420	HMDB11714	88402	https://metacyc.org/compound?orgid=META&id=CPD-11830
5	(R)-3-(3,4-dihydroxyphenyl)lactate		25203144		71492	https://metacyc.org/compound?orgid=META&id=CPD-6982
6	vanillylactic acid	3-methoxy-4-hydroxyphenyllactate	21677752	HMDB00913	88526	https://metacyc.org/compound?orgid=META&id=CPD-11831#
7	DOPAC	(3,4-dihydroxyphenyl)acetate	5460350	HMDB01336	17612	https://metacyc.org/compound?orgid=META&id=CPD-782
8	homovanillic acid	3-methoxy-4-hydroxyphenylacetic acid	1738	HMDB0000118	545959	https://metacyc.org/compound?orgid=META&id=CPD-7651
9	Hydroxytyrosol	3-hydroxytyrosol	82755	HMDB05784	68889	https://metacyc.org/compound?orgid=META&id=CPD-15887
10	homovanillyl alcohol	(4-Hydroxy-3-methoxyphenyl)ethanol	16928	HMDB0038925
11	Dopal	3,4-Dihydroxyphenylacetaldehyde	119219	HMDB0003791	27978	https://metacyc.org/compound?orgid=META&id=34-DIHYDROXYPHENYLACETALDEHYDE
12	Homovanillin	3-Methoxy-4-hydroxyphenylacetaldehyde	151276	HMDB0005175	28111
13	Dopamine	3,4-dihydroxyphenethylamine	3713609	HMDB00073	59905	https://metacyc.org/compound?orgid=META&id=DOPAMINE
14	3-Methoxytyramine	3-methoxy-4-hydroxyphenethylamine	6927014	HMDB0000022	266907	https://metacyc.org/compound?orgid=META&id=CPD-7650
15	Norepinephrine	noradrenaline	6921840	HMDB0000216	72587	https://metacyc.org/compound?orgid=META&id=NOREPINEPHRINE
16	Normetanephrine		6921602	HMDB0000819	144308	https://metacyc.org/compound?orgid=META&id=CPD-11875
17	DOMA	3,4-Dihydroxymandelic acid	6950180	HMDB0001866	27637	https://metacyc.org/compound?orgid=META&id=CPD-11879
18	Vanillylmandelic acid		6931438	HMDB00291	27622	https://metacyc.org/compound?orgid=META&id=VANILLYL_MANDELATE
19	DHMAL	3,4-Dihydroxymandelaldehyde	90657292	HMDB0006242	27852	https://metacyc.org/compound?orgid=META&id=DIHYDROXYPHENYLGLYCOLALDEHYDE
20	MOPEGAL	3-Methoxy-4-hydroxyphenylglycolaldehyde	90658114	HMDB0004061		https://metacyc.org/compound?orgid=META&id=CPD-11876
21	DHPG	3,4-Dihydroxyphenylglycol	6951097	HMDB0000318	1387	https://metacyc.org/compound?orgid=META&id=CPD-11878
22	Vanylglycol	3-Methoxy-4-hydroxyphenylglycol MHPG	688030	HMDB0001490	1576	https://metacyc.org/compound?orgid=META&id=CPD-11497
23	Adrenaline		6920143	HMDB0000068	71406	https://metacyc.org/compound?orgid=META&id=L-EPINEPHRINE
24	Metanephrine		6921592	HMDB0004063	144365	https://metacyc.org/compound?orgid=META&id=CPD-11877

## Sheet: Reactions
	EC Number	Enzyme		Reference
1	2.1.1.6	COMT	catechol O-methyltransferase	https://metacyc.org/META/NEW-IMAGE?type=REACTION&object=RXN-10870
2	1.13.12.15	DOPA oxidative deaminase	3,4-dihydroxyphenylalanine oxidative deaminase / 2.6.1.5 Tyrosine aminotransferase	https://metacyc.org/META/NEW-IMAGE?type=REACTION&object=RXN-9773	https://enzyme.expasy.org/cgi-bin/enzyme/enzyme-search-ec
3	4.1.1.107	DHPAA synthase	3,4-dihydroxyphenylacetaldehyde synthase	https://metacyc.org/META/NEW-IMAGE?type=REACTION&object=RXN-19275
4	4.1.1.28	AAAD	Aromatic-L-amino-acid decarboxylase	https://metacyc.org/META/NEW-IMAGE?type=REACTION&object=RXN66-221
5	2.6.1.5	TyrAT	Tyrosine aminotransferase / 3-O-methyl-dopa transaminase	https://metacyc.org/META/NEW-IMAGE?type=REACTION&object=RXN-10871	https://enzyme.expasy.org/cgi-bin/enzyme/enzyme-search-ec
6	1.1.1.237	HPPR	Hydroxyphenylpyruvate reductase /1.1.1.27 Lactate dehydrogenase	https://metacyc.org/META/NEW-IMAGE?type=REACTION&object=RXN-7632	https://enzyme.expasy.org/cgi-bin/enzyme/enzyme-search-ec
7	1.1.1.27	LDH	Lactate dehydrogenase	https://metacyc.org/META/NEW-IMAGE?type=REACTION&object=RXN-10872	https://enzyme.expasy.org/cgi-bin/enzyme/enzyme-search-ec
8	4.1.1.1	PDC	Pyruvate decarboxylase	https://metacyc.org/META/NEW-IMAGE?type=REACTION&object=RXN-10877	https://enzyme.expasy.org/cgi-bin/enzyme/enzyme-search-ec
9	2.1.1.6	COMT	catechol O-methyltransferase
10	2.1.1.6	COMT	catechol O-methyltransferase	https://metacyc.org/META/NEW-IMAGE?type=REACTION&object=RXN6666-6
11	1.2.1.3	NAD	aldehyde dehydrogenase	https://metacyc.org/META/NEW-IMAGE?type=REACTION&object=RXN6666-5
12	1.4.3.4	MAO	monoamine oxidase	https://metacyc.org/META/NEW-IMAGE?type=REACTION&object=RXN6666-4
13	1.1.1.1	ADH	alcohol dehydrogenase - aldehyde reductase
14	2.1.1.6	COMT	catechol O-methyltransferase
15	1.2.1.3	NAD	aldehyde dehydrogenase
16	1.14.17.1	DβH	dopamine β-monooxygenase	https://metacyc.org/META/NEW-IMAGE?type=REACTION&object=DOPAMINE-BETA-MONOOXYGENASE-RXN
17	2.1.1.6	COMT	catechol O-methyltransferase	https://metacyc.org/META/NEW-IMAGE?type=REACTION&object=RXN6666-7
18	1.4.3.4	MAO	monoamine oxidase
20	2.1.1.28	PNMT	phenylethanolamine N-methyltransferase	https://metacyc.org/META/NEW-IMAGE?type=REACTION&object=RXN66-241
21	1.4.3.4	MAO	monoamine oxidase	https://metacyc.org/META/NEW-IMAGE?type=REACTION&object=RXN-10907
22	2.1.1.6	COMT	catechol O-methyltransferase	https://metacyc.org/META/NEW-IMAGE?type=REACTION&object=RXN-10906
23	1.4.3.4	MAO	monoamine oxidase	https://metacyc.org/META/NEW-IMAGE?type=REACTION&object=RXN-10910
24	1.4.3.4	MAO	monoamine oxidase	https://metacyc.org/META/NEW-IMAGE?type=REACTION&object=RXN-10908
25	1.2.1.3	NAD	aldehyde dehydrogenase	https://metacyc.org/META/NEW-IMAGE?type=REACTION&object=RXN-10912
26	1.1.1.1	ADH	alcohol dehydrogenase - aldehyde reductase	https://metacyc.org/META/NEW-IMAGE?type=REACTION&object=RXN-10911
27	2.1.1.6	COMT	catechol O-methyltransferase
28	2.1.1.6	COMT	catechol O-methyltransferase	https://metacyc.org/META/NEW-IMAGE?type=REACTION&object=RXN-10916
29	2.1.1.6	COMT	catechol O-methyltransferase	https://metacyc.org/META/NEW-IMAGE?type=REACTION&object=RXN-10914
30	4.1.1.28	AAAD	aromatic-L-amino-acid decarboxylase	https://metacyc.org/META/NEW-IMAGE?type=REACTION&object=RXN-9979
31	1.2.1.3	NAD	aldehyde dehydrogenase	https://metacyc.org/META/NEW-IMAGE?type=REACTION&object=RXN-10917
32	2.1.1.6	COMT	catechol O-methyltransferase	https://metacyc.org/META/NEW-IMAGE?type=REACTION&object=RXN-10909
33	1.4.3.4	MAO	monoamine oxidase	https://metacyc.org/META/NEW-IMAGE?type=REACTION&object=RXN-10913
34	1.1.1.1	ADH	alcohol dehydrogenase - aldehyde reductase	https://metacyc.org/META/NEW-IMAGE?type=REACTION&object=RXN-10915
35	4.1.1.1	PDC	Pyruvate decarboxylase
Black	Referenced
Green	Supposed reference
Red	No reference
